# Supplementary material for: A prognostic signature based on adenosine metabolism related genes for ovarian cancer
Source: Front Oncol. 2022 Nov 28;12:1003512. doi: 10.3389/fonc.2022.1003512 (PMC9742553; doi:10.3389/fonc.2022.1003512)
Supplement: Supplementary Table 1 — Annotation of 22 adenosine metabolism related genes. [file DataSheet_1.xlsx]

## Sheet: Table S1
Supplementary Table 1. Annotation of 22 adenosine metabolism related genes.
Category	Entrez Gene ID	Gene Symbol	Gene Description	Catalytic reaction	Alias	Approved symbol	Approved name	HGNC ID	Location
cluster 1	954	ENTPD2	The protein encoded by this gene is the type 2 enzyme of the ectonucleoside triphosphate diphosphohydrolase family (E-NTPDase). It enables guanosine-diphosphatase activity, protein/nucleotide/ATP binding, hydrolase activity, and also involved in G protein-coupled receptor signaling pathway, nucleoside diphosphate catabolic process, purine ribonucleoside diphosphate catabolic process and platelet …	ATP + H2O → ADP + Pi ADP + H2O → AMP + Pi	NTPDase 2,CD39L1,Ecto-ATPDase 2,EC 3.6.1	ENTPD2	Ectonucleoside Triphosphate Diphosphohydrolase 2	HGNC: 3364	9q34.3
	203	AK1	This gene encodes an adenylate kinase enzyme involved in energy metabolism and homeostasis of cellular adenine nucleotide ratios in different intracellular compartments, highly expressed in skeletal muscle, brain and erythrocytes. Plays an important role in cellular energy homeostasis and in adenine nucleotide metabolism. It enables adenylate kinase and nucleoside diphosphate kinase activities an…	ATP + AMP ↔ 2ADP	EC 2.7.4.3, EC 2.7.4, EC 2.7.4.6, HTL-S-58j	AK1	Adenylate Kinase 1	HGNC: 361	9q34.11
	51816	ADA2	This gene encodes a member of a subfamily of the adenosine deaminase protein family; contribute to the degradation of extracellular adenosine. Binds to cell surfaces via proteoglycans and may play a role in the regulation of cell proliferation and differentiation, independently of its enzyme activity. It enables adenosine deaminase/growth factor/hydrolase activity, and heparin/zinc ion binding, a…	Adenosine + H2O → Inosine	ADGF, CECR1, IDGFL, EC 3.5.4.4, SNEDS, VAIHS,PAN	ADA2	Adenosine Deaminase 2	HGNC: 1839	22q11.1
	956	ENTPD3	This gene encodes a plasma membrane-bound divalent cation-dependent E-type nucleotidase. Encoded protein is involved in the regulation of extracellular levels of ATP by hydrolysis of it and other nucleotides. It enables guanosine-diphosphatase activity, protein/ATP/nucleotide binding, and hydrolase activity. Involved in nucleoside diphosphate/triphosphate catabolic, and nucleobase-containing smal…	ATP + H2O → ADP + Pi ADP + H2O → AMP + Pi	HB6, CD39L3, NTPDase-3, EC 3.6.1	ENTPD3	Ectonucleoside Triphosphate Diphosphohydrolase 3	HGNC: 3365	3p22.1
	5169	ENPP3	The protein encoded by this gene belongs to a series of ectoenzymes that are involved in hydrolysis of extracellular nucleotides. It enables nucleic acid/calcium ion binding, catalytic/phosphodiesterase I/nucleotide diphosphatase activity, and also involved in basophil activation, immune response, pyrimidine nucleotide metabolic, phosphate-containing compound metabolic, nucleoside triphosphate ca…	ATP + H2O → AMP + PPi ADPR → AMP + PPi Ap4A → ATP + AMP	Gp130RB13-6, PD-IBETA, CD203c, PDNP3, B10, NPP3,E-NPP 3,PD-Ibeta	ENPP3	Ectonucleotide Pyrophosphatase/Phosphodiesterase 3	HGNC: 3358	6q23.2
	134	ADORA1	The protein encoded by this gene is an adenosine receptor that belongs to the G-protein coupled receptor 1 family. The type A1 receptors inhibit adenylyl- cyclase, and play a role in the fertilization process. It enables G protein-coupled adenosine receptor activity, and purine nucleoside/protein binding, and also Involved in temperature homeostasis, response to hypoxia, G protein-coupled adenosi…	ADP + H2O → AMP + Pi	RDC7	ADORA1	Adenosine receptor A1	HGNC: 262	1q32.1
	377841	ENTPD8	Predicted to enable guanosine-diphosphatase activity and uridine-diphosphatase activity. Predicted to be involved in nucleoside diphosphate catabolic process, act upstream of or within nucleoside diphosphate biosynthetic process and nucleoside monophosphate biosynthetic process, be integral component of membrane and active in plasma membrane. Playing a central role in concentration of extracellul…	ATP + H2O → ADP + Pi ADP + H2O → AMP + Pi	NTPDase-8, UNQ2492, EC 3.6.1, GLSR2492	ENTPD8	Ectonucleoside triphosphate diphosphohydrolase 8	HGNC: 24860	9q34.3
	4907	NT5E	The protein encoded by this gene is a plasma membrane protein that catalyzes the conversion of extracellular nucleotides to membrane-permeable nucleosides, used as a determinant of lymphocyte differentiation. Defects in this gene can lead to the calcification of joints and arteries. It enables nucleotide/protein binding, nucleotidase/5'-nucleotidase/hydrolase activity, also involved in AMP catabo…	AMP + H2O → Adenosine + Pi	CALJA, CD73,ENT,NT5, EN,NTE,E5NT,NT	NT5E	5'-nucleotidase	HGNC: 8021	6q14.3
	249	ALPL	This gene encodes a member of the alkaline phosphatase family of proteins. It enables alkaline phosphatase/catalytic/inorganic diphosphatase activity, and calcium ion/protein bindings, also involved in skeletal system development, osteoblast differentiation, endochondral ossification, developmental process, reproduction, and dephosphorylation.	ATP + 3H2O → Adenosine + 3Pi PPi → 2Pi	TNSALP,TNALP,TNAP,AP-TNAP, TNS-ALP, HOPS,APTNAP,HPPA,HPPC,HPPI,HPPO	ALPL	Alkaline Phosphatase, Biomineralization Associated	HGNC: 438	1p36.12
	953	ENTPD1	The protein encoded by this gene is a plasma membrane protein that hydrolyzes extracellular ATP and ADP to AMP. Inhibition of this protein's activity may confer anticancer benefits. It enables guanosine-diphosphatase/hydrolase activity, protein/ATP/nucleotide binding, also involved in cell adhesion, blood coagulation, nucleoside diphosphate catabolic, and nucleobase-containing small molecule cata…	ATP + H2O → ADP + Pi ADP + H2O → AMP + Pi	NTPDase-1, ATPDase, SPG64,CD39, EC 3.6.1	ENTPD1	Ectonucleoside Triphosphate Diphosphohydrolase 1	HGNC: 3363	10q24.1
	5167	ENPP1	This gene is a member of the ecto-nucleotide pyrophosphatase/phosphodiesterase (ENPP) family. It enables nucleic acid binding, catalytic/exonuclease/phosphodiesterase I/nucleotide diphosphatase activities, and involved in generation of precursor metabolites and energy, phosphate-containing compound metabolic process, endocytosis, immune response, and nucleoside triphosphate catabolic process.	ATP + H2O → AMP + PPi ADPR → AMP + PPi Ap4A → ATP + AMP	PDNP1, PC-1, PCA1,M6S1, NPPS, NPPS, COLED, ARHR2	ENPP1	Ectonucleotide Pyrophosphatase/Phosphodiesterase 1	HGNC: 3356	6q23.2
	136	ADORA2B	This gene encodes an adenosine receptor that is a member of the G protein-coupled receptor superfamily. Related pathways are Peptide ligand-binding receptors and Nucleotide-like (purinergic) receptors, Including G protein-coupled receptor and adenosine receptor activity.	ADP + H2O → AMP + Pi	ADORA2	ADORA2B	Adenosine A2b Receptor	HGNC: 264	17p12
cluster 2	4831	NME2	Exists as a hexamer composed of 'A' (encoded by NME1) and 'B' (encoded by this gene) isoforms. Related pathways are Synthesis and interconversion of nucleotide di- and triphosphates and superpathway of pyrimidine deoxyribonucleotides de novo biosynthesis. Including DNA-binding transcription factor activity and enzyme binding. It involved in nucleoside diphosphate phosphorylation, CTP/GTP/UTP bios…	ATP + NDP ↔ ADP + NTP	NM23-H2, NDPKB, NM23B, NDKB, PUF	NME2	NME/NM23 Nucleoside Diphosphate Kinase 2	HGNC: 7850	17q21.33
	4860	PNP	Encodes an enzyme which reversibly catalyzes the phosphorolysis of purine nucleosides. Related pathways are Metabolism and Purine metabolism, including obsolete drug/nucleoside binding. It Involved in allantoin metabolic, nucleobase-containing compound metabolic, inosine catabolic, deoxyinosine catabolic, and deoxyadenosine catabolic processes.	Inosine + Pi ↔ hypoxanthine + alpha-D-ribose 1- phosphate	PUNP, NP, PRO1837	PNP	Purine Nucleoside Phosphorylase	HGNC: 7892	14q11.2
	4830	NME1	Co-transcription of this gene and the neighboring downstream gene (NME2) generates naturally-occurring transcripts (NME1-NME2), which encodes a fusion protein comprised of sequence sharing identity with each individual gene product. Related pathways are Synthesis and interconversion of nucleotide di- and triphosphates and superpathway of pyrimidine deoxyribonucleotides de novo biosynthesis, inclu…	ATP + NDP ↔ ADP + NTP	NDPKA, NM23, GAAD, NDKA, AWD, NBS, NB	NME1	NME/NM23 Nucleoside Diphosphate Kinase 1	HGNC: 7849	17q21.33
	132	ADK	This gene encodes an enzyme which catalyzes the transfer of the gamma-phosphate from ATP to adenosine, thereby serving as a regulator of concentrations of both extracellular adenosine and intracellular adenine nucleotides. Related pathways are Metabolism and Abacavir Pathway, Pharmacokinetics/Pharmacodynamics, including RNA binding and adenosine kinase activity. It involved in purine ribonucleosi…	Adenosine + ATP → AMP + ADP	AK	ADK	Adenosine Kinase	HGNC: 257	10q22.2
	204	AK2	localized in the mitochondrial intermembrane space and may play a role in apoptosis. Related pathways are Synthesis and interconversion of nucleotide di- and triphosphates and Metabolism, including adenylate kinase activity and phosphotransferase activity, phosphate group as acceptor. It enables adenylate kinase activity, involved in ADP biosynthetic process, and nucleobase-containing small molec…	ATP + AMP ↔ 2ADP	ADK2, EC 2.7.4	AK2	Adenylate Kinase 2	HGNC: 362	1p35.1
	100	ADA	Encodes an enzyme that catalyzes the hydrolysis of adenosine to inosine in the purine catabolic pathway; Related pathways are Metabolism and Methotrexate Pathway (Cancer Cell), Pharmacodynamics and Pharmacokinetics, including adenosine deaminase activity and purine nucleoside binding. It enables adenosine deaminase activity, involved in allantoin metabolic process, response to hypoxia, trophectod…	Adenosine + H2O → Inosine	ADA1	ADA	Adenosine Deaminase	HGNC: 186	20q13.12
	683	BST1	A stromal cell line-derived glycosylphosphatidylinositol-anchored molecule that facilitates pre-B-cell growth. Related pathways are Metabolism and NAD metabolism, include transferase activity and NAD(P)+ nucleosidase activity. It enables transferase/phosphorus-oxygenlyase activity, involved in regulation of cell-matrix adhesion, regulation of cellular extravasation, humoral immune response, signa…	cyclic ADP-ribose + H2O → ADPR- D-ribose	CD157, EC 3.2.2.6, BST-1	BST1	Bone Marrow Stromal Cell Antigen 1	HGNC: 1118	4p15.32
	952	CD38	The protein encoded by this gene is a non-lineage-restricted, type II transmembrane glycoprotein that synthesizes and hydrolyzes cyclic adenosine 5'-diphosphate-ribose, an intracellular calcium ion mobilizing messenger. It enables NAD+ nucleosidase/transferase/phosphorus-oxygenlyase/hydrolase activity, acting on glycosyl bonds, involved in response to hypoxia, signal transduction, positive regula…	NAD+ + H2O → ADPR + nicotinamide cyclic ADP-ribose + H2O → ADPR-D-ribose	ADPRC1, T10, EC 3.2.2.6	CD38	CD38 Molecule	HGNC: 1667	4p15.32
Not included in the RNAseq data	140	ADORA3	This gene encodes a protein that belongs to the family of adenosine receptors, which are G-protein-coupled receptors that are involved in a variety of intracellular signaling pathways and physiological functions. The receptor encoded by this gene mediates a sustained cardioprotective function during cardiac ischemia, it is involved in the inhibition of neutrophil degranulation in neutrophil-media…	ADP + H2O → AMP + Pi	A3AR, AD026, Adenosine Receptor A3	ADORA3	Adenosine A3 Receptor	HGNC: 268	1p13.2
Not included in the ADO signature	135	ADORA2A	This gene encodes a member of the guanine nucleotide-binding protein (G protein)-coupled receptor (GPCR) superfamily, which is subdivided into classes and subtypes. The receptors are seven-pass transmembrane proteins that respond to extracellular cues and activate intracellular signal transduction pathways. This protein, an adenosine receptor of A2A subtype, uses adenosine as the preferred endoge…	ADP + H2O → AMP + Pi	ADORA2, RDC8, A2aR	ADORA2A	Adenosine A2a Receptor	HGNC: 263	22q11.23

## Sheet: Table S2
Supplementary Table 2. Description of clinical information for seven cohorts.
Variables	GSE14764 (N = 80)	GSE23554 (N = 28)	GSE26712 (N = 185)	GSE32062 (N = 260)	GSE49997 (N = 204)	GSE140082 (N = 380)	TCGA (N = 372)
Age	N/A	N/A	N/A	N/A	57 (26, 85)	59 (21, 80)	59 (30, 87)
Population	Germany, Berlin	USA, Tampa	USA, Boston	Japan, Niigata	Austria, Vienna	USA, Rochester	N/A
Grade
G1	3 (4%)	2 (7%)	N/A	0	50 (25%) ☨☨	74 (19%) *	1 (1%)
G2	23 (29%)	8 (29%)	N/A	131 (50%)			42 (11%)
G3	54 (67%)	18 (64%)	N/A	129 (50%)	143 (70%)	281 (74%)	318 (85%)
G4	0	0	N/A	0	0		1 (1%)
unknown	0	0	N/A	0	0	25 (7%)	0
Stage
I	8 (10%)	N/A	0	0	0	20 (5%)	1 (1%)
II	1 (1%)	N/A	0	0	9 (4%)	31 (8%)	21 (6%)
III	69 (86%)	N/A	144 (78%)	204 (78%)	154 (75%)	266 (70%)	290 (78%)
IV	2 (3%)	N/A	41 (22%)	56 (22%)	31 (16%)	63 (17%)	57 (15%)
Histology
Serous	68 (85%)	28 (100%)	185 (100%)	260 (100%)	171 (84%)	277 (73%)	372 (100%)
Non-serous	12 (15%)	N/A	N/A	N/A	33 (16%)	103 (27%)	N/A
Debulking
Optimal	76 (96%)#	13 (46%)	90 (49%)	103 (40%)	193 (95%)#	290 (76%)	234 (63%)
Sub-optimal	0	14 (50%)	95 (51%)	157 (60%)	0	88 (23%)	96 (26%)
Unknown	4 (5%)	1 (4%)	0	0	11 (5%)	2 (1%)	42 (11%)
Treatment	Surgery&Adjuvant	Surgery&Adjuvant	Surgery&Adjuvant	Surgery&Adjuvant	Surgery&Adjuvant	Surgery vs. Surgery&Adjuvant	N/A
Drug	carboplatin & paclitaxel	cisplatin (100%)	Platinum	platinum & taxane (100%)	Platinum based	181(48%) vs 199(52%)bevacizumab	N/A
Objective Response Rate
CR	N/A	18 (64%)	N/A	N/A	N/A	N/A	N/A
IR	N/A	10 (36%)	N/A	N/A	N/A	N/A	N/A
PR	N/A	0	N/A	N/A	N/A	N/A	N/A
Unkown	N/A	0	N/A	N/A	N/A	N/A	N/A
☨well, moderate, poor matched to G1, G2, and G3
☨☨G1 and G2 were combined
* G1/G2 and G3/G4 corresponding to low and high grade respectively
#Tumor residual R0 and R1 was classified into optimal debulking

## Sheet: Table S3
Supplementary Table 3. The detailed results of survival analysis from the univariate and multivariate Cox regression model.
Cohorts	Characteristics	Sample size	Univariable Cox		Multivariable Cox
			HR (95% CI)	P value	HR (95% CI)	P value
TCGA	ADO group	372	1.33 (1.02, 1.72)	0.03	1.42 (1.06, 1.88)	0.02
	Age (<=60 vs. >60)	372	1.02 (1.01, 1.03)	0.002	1.02 (1.01, 1.03)	0.005
	Grade (G1/G2 vs. G3/G4)	362	1.21 (0.81, 1.81)	0.36	1.29 (0.83, 2.01)	0.26
	Stage (I/II vs. III/IV)	369	1.99 (0.88, 4.49)	0.1	2.89 (0.90, 9.23)	0.074
	BRCA1/2 (mutation vs wild type)	372	1.56 (0.36, 1.15)	0.13	0.46 (0.23, 0.91)	0.03
	Histology (Serous vs. Non-serous )	N/A	N/A	N/A	N/A	N/A
	Debulking (Optimal vs. Sub-optimal)	330	1.50 (1.12, 2.01)	0.006	1.57 (1.15, 2.13)	0.004
GSE14764	ADO group	80	1.04 (0.44, 2.49)	0.92	1.17 (0.49, 2.82)	0.72
	Age	N/A	N/A	N/A	N/A	N/A
	Grade	80	1.37 (0.53, 3.54)	0.52	1.43 (0.55, 3.72)	0.47
	Stage	80	3.53 (0.47, 26.36)	0.22	2.78 (0.27, 28.38)	0.39
	Histology	80	2.29 (0.53, 9.91)	0.27	1.48 (0.27, 8.11)	0.65
	Debulking	N/A	N/A	N/A	N/A	N/A
GSE23554	ADO group	28	1.49 (0.51, 4.35)	0.47	1.31 (0.30, 5.64)	0.72
	Age	N/A	N/A	N/A	N/A	N/A
	Grade	28	1.04 (0.34, 3.19)	0.95	1.2 (0.28, 5.19)	0.8
	Stage	N/A	N/A	N/A	N/A	N/A
	Histology	N/A	N/A	N/A	N/A	N/A
	Debulking	27	2.65 (0.80, 8.70)	0.11	2.33 (0.58, 9.34)	0.23
GSE26712	ADO group	185	1.12 (0.79, 1.58)	0.53	1.17 (0.83, 1.66)	0.38
	Age	N/A	N/A	N/A	N/A	N/A
	Grade	N/A	N/A	N/A	N/A	N/A
	Stage	N/A	N/A	N/A	N/A	N/A
	Histology	N/A	N/A	N/A	N/A	N/A
	Debulking	185	1.69 (1.19, 2.40)	0.004	1.71 (1.20, 2.44)	0.003
GSE32062	ADO group	260	0.98 (0.68, 1.39)	0.89	1.01 (0.72, 1.44)	0.97
	Age	N/A	N/A	N/A	N/A	N/A
	Grade	260	0.98 (0.68, 1.40)	0.9	0.95 (0.66, 1.36)	0.77
	Stage	N/A	N/A	N/A	N/A	N/A
	Histology	N/A	N/A	N/A	N/A	N/A
	Debulking	260	2.01 (1.36, 2.97)	0.0004	1.99 (1.37, 2.94)	0.0004
GSE49997	ADO group	193	1.72 (1.01, 2.95)	0.05	1.74 (1.00, 3.01)	0.05
	Age	193	1.03 (1.01, 1.06)	0.007	1.03 (1.01, 1.06)	0.01
	Grade	193	2.18 (1.07, 4.46)	0.03	1.92 (0.93, 3.94)	0.08
	Stage	193	1.61 (0.39, 6.61)	0.51	1.98 (0.45, 8.66)	0.37
	Histology	193	0.75 (0.37, 1.53)	0.43	0.73 (0.34, 1.57)	0.42
	Debulking	N/A	N/A	N/A	N/A	N/A
GSE140082	ADO group	380	1.67 (1.11, 2.52)	0.01	1.51 (0.99, 2.31)	0.06
	Age	380	1.04 (1.01, 1.06)	0.001	1.03 (1.01, 1.05)	0.01
	Grade	355	0.94 (0.56, 1.55)	0.8	0.98 (0.58, 1.64)	0.93
	Stage	380	5.66 (1.79, 17.89)	0.003	7.40 (1.79, 30.60)	0.006
	Histology	380	1.16 (0.72, 1.85)	0.54	0.83 (0.49, 1.42)	0.51
	Debulking	378	1.99 (1.30, 3.05)	0.002	1.46 (0.93, 2.32)	0.1
P values less than 0.05 are highlighted in bold.

## Sheet: Table S4
Supplementary Table 4. The hierarchical meta-analysis of clinical features in GEO datasets
		Meta analysis-Univariable	Meta analysis-Multivariable
Grade	G1/G2	1.43 (0.73, 2.80)	1.52 (0.70, 3.32)
	G3/G4	1.35 (1.02, 1.78)	1.28 (0.96, 1.70)
Stage	I/II	1.65 (0.25, 11.05)	2.59 (0.03, 72.43)
	III/IV	1.26 (0.98, 1.60)	1.24 (1.01, 1.52)
Histology	Serous	1.24 (0.98, 1.56)	1.23 (1.00, 1.50)
	Non-serous	1.79 (0.84, 3.83)	1.41 (0.61, 3.27)

## Sheet: Table S5
Supplementary Table 5. The detailed results of the Cox regression model for hierarchical analysis based on BRCA1/2 mutation and HRD score.
		variable	coef	HR	P value
Sub-group	No BRCA1/BRCA2 mutation	ADO group (High vs. Low)	0.189617	1.21 (0.93-1.58)	0.16
	BRCA1/BRCA2 mutated	ADO group (High vs. Low)	2.05041	7.77 (1.93-31.23)	0.004
	Low HRD score	ADO group (High vs. Low)	0.174238	1.19 (0.81-1.74)	0.37
	High HRD score	ADO group (High vs. Low)	0.467808	1.6 (1.04-2.45)	0.03
Full model with BRCA1/BRCA2 mutation interacted with ADO group		ADO group (High vs. Low)	0.188351	1.21 (0.92-1.58)	0.17
		BRCA1/BRCA2 (mutated vs. not)	-0.979512	0.38 (0.15-0.92)	0.03
		ADO group (High ) : BRCA1/BRCA2 (Mutated)	1.42585	4.16 (1.28-13.57)	0.02
Full model with HRD group interacted with ADO group		ADO group (High vs. Low)	0.18631	1.2 (0.82-1.76)	0.34
		HRD (High vs. Low)	-0.654286	0.52 (0.34-0.79)	0.002
		ADO group (High) : HDR (High)	0.269629	1.31 (0.74-2.32)	0.35

## Sheet: Table S6
Supplementary Table 6. The detailed correlation of ADO score groups and gene signatures
Signatures type	Gene signatures	P value	adjusted P value
Cancer hallmark	Self Sufficiency in Growth Signals	4.17982e-06	2.9e-05
Cancer hallmark	Insensitivity to Antigrowth Signals	1.85304e-07	1.5e-06
Cancer hallmark	Evading Apoptosis	0.0433468	0.17
Cancer hallmark	Limitless Replicative Potential	0.00937293	0.047
Cancer hallmark	Sustained Angiogenesis	0.000237586	0.0014
Cancer hallmark	Tissue Invasion and Metastasis	1.4369e-14	1.4e-13
Cancer hallmark	Genome Instability and Mutation	1.49164e-14	1.4e-13
Cancer hallmark	Tumor Promoting Inflammation	0.70838	1
Cancer hallmark	Reprogramming Energy Metabolism	0.870062	1
Cancer hallmark	Evading Immune Detection	0.514757	1
CIBERSORT	Macrophage M1	0.00147778	0.0310334
CIBERSORT	T cell gamma delta	0.0036589	0.0384185
CIBERSORT	T cell follicular helper	0.00520466	0.0364326
CIBERSORT	T cell CD4+ memory resting	0.0104997	0.0551234
CIBERSORT	T cell CD8+	0.0167916	0.0705246
CIBERSORT	T cell CD4+ memory activated	0.0306121	0.107142
CIBERSORT	B cell naive	0.0998909	0.299673
CIBERSORT	NK cell resting	0.134833	0.353938
CIBERSORT	T cell regulatory (Tregs)	0.135606	0.316415
CIBERSORT	B cell plasma	0.173105	0.36352
CIBERSORT	B cell memory	0.184795	0.35279
CIBERSORT	Macrophage M0	0.214437	0.375265
CIBERSORT	Mast cell activated	0.217247	0.350937
CIBERSORT	Monocyte	0.292708	0.439061
CIBERSORT	Eosinophil	0.295916	0.414282
CIBERSORT	NK cell activated	0.490814	0.644193
CIBERSORT	Mast cell resting	0.644425	0.796054
CIBERSORT	Neutrophil	0.696205	0.812239
CIBERSORT	Myeloid dendritic cell activated	0.800032	0.884246
CIBERSORT	Macrophage M2	0.806911	0.847256
CIBERSORT	Myeloid dendritic cell resting	0.897549	0.897549
ESTIMATE	Stromal_score	0.00436071	0.0130821
ESTIMATE	Immune_score	0.175878	0.263817
ESTIMATE	ESTIMATE_score	0.498211	0.498211
MCPcounter	Neutrophil	5.09611e-12	5.60572e-11
MCPcounter	Endothelial cell	1.24998e-08	6.87487e-08
MCPcounter	Cancer associated fibroblast	1.14283e-06	4.19036e-06
MCPcounter	T cell CD8+	0.00281285	0.00773534
MCPcounter	cytotoxicity score	0.00333688	0.00734115
MCPcounter	B cell	0.138143	0.253263
MCPcounter	T cell	0.143301	0.225187
MCPcounter	Monocyte	0.424981	0.584349
MCPcounter	Macrophage/Monocyte	0.424981	0.519421
MCPcounter	NK cell	0.549282	0.604211
MCPcounter	Myeloid dendritic cell	0.60479	0.60479
ssGSEA	NK cells	7.06453e-09	1.97807e-07
ssGSEA	Th2 cells	2.14383e-08	3.00136e-07
ssGSEA	Normal mucosa	6.48708e-08	6.05461e-07
ssGSEA	Tem	1.98144e-07	1.38701e-06
ssGSEA	Eosinophils	6.5143e-07	3.64801e-06
ssGSEA	SW480 cancer cells	8.93238e-06	4.16844e-05
ssGSEA	Tcm	1.04309e-05	4.17235e-05
ssGSEA	T cells	8.95448e-05	0.000313407
ssGSEA	Cytotoxic cells	0.000307052	0.000955272
ssGSEA	Blood vessels	0.000479247	0.00134189
ssGSEA	B cells	0.000733287	0.00186655
ssGSEA	TReg	0.00159771	0.00372799
ssGSEA	T helper cells	0.00364764	0.00785647
ssGSEA	Mast cells	0.00464609	0.00929219
ssGSEA	Th17 cells	0.00700358	0.0130733
ssGSEA	Tgd	0.00743766	0.0130159
ssGSEA	Lymph vessels	0.00891328	0.0146807
ssGSEA	iDC	0.11338	0.176368
ssGSEA	TFH	0.128019	0.188659
ssGSEA	aDC	0.136121	0.190569
ssGSEA	Neutrophils	0.138908	0.18521
ssGSEA	Th1 cells	0.24629	0.31346
ssGSEA	CD8 T cells	0.293995	0.357907
ssGSEA	pDC	0.39085	0.455992
ssGSEA	DC	0.523437	0.586249
ssGSEA	NK CD56dim cells	0.568584	0.612322
ssGSEA	Macrophages	0.687146	0.712596
ssGSEA	NK CD56bright cells	0.700567	0.700567
TIMER	B cell	8.24851e-07	4.94911e-06
TIMER	Macrophage	0.000169299	0.000507896
TIMER	T cell CD8+	0.0149492	0.0298984
TIMER	Myeloid dendritic cell	0.0808445	0.121267
TIMER	Neutrophil	0.0954418	0.11453
TIMER	T cell CD4+	0.865545	0.865545
Checkpoint gene	TNFRSF9	0.136877	0.35
Checkpoint gene	LAG3	0.0053265	0.048
Checkpoint gene	CD40	0.00204169	0.02
Checkpoint gene	CD276	0.00010737	0.0013
Checkpoint gene	CD274	0.145141	0.35
Checkpoint gene	IDO1	6.66e-05	0.00093
Checkpoint gene	VTCN1	8.24e-05	0.0011
Checkpoint gene	HAVCR2	0.0565832	0.28
Checkpoint gene	CTLA4	0.0150274	0.11
Checkpoint gene	ICOS	0.0104126	0.083
Checkpoint gene	TIGIT	0.00175652	0.019
Checkpoint gene	TNFRSF4	0.0315952	0.19
Checkpoint gene	TNFRSF18	0.0863094	0.35
Checkpoint gene	PDCD1	0.107405	0.35
TIDE	IFNG	3.55776e-05	0.00011
TIDE	Dysfunction	2.94896e-06	1.5e-05
TIDE	Exclusion	3.13585e-06	1.5e-05
TIDE	MDSC	0.177306	0.35
TIDE	CAF	9.18208e-13	5.5e-12
TIDE	TAM.M2	0.324705	0.35

## Sheet: Table S7
Supplementary Table 7. The cell line list
Cell line name	No. of chemical compound
Caov-4	101
DOV13	179
EFO-21	180
FU-OV-1	102
Hey	180
IGROV-1	179
OAW-28	179
OAW-42	179
OC-314	101
OV-56	179
OV-90	180
OVCA420	144
OVCAR-3	179
OVCAR-4	179
OVCAR-5	180
OVCAR-8	179
OVISE	179
OVK-18	96
OVKATE	102
OVMIU	180
OVTOKO	180
PEO1	181
SK-OV-3	180
SW626	179
TOV-112D	179
TOV-21G	178

## Sheet: Table S8
Supplementary Table 8. The correlation between the ADO signature and IC50 for 180 drugs in ovarian cell lines.
Pathway	Drug	ADO score			ADO group
		Correlation	P value	adjusted P value	P value	adjusted P value
Chromatin histone methylation	EPZ5676	0.715013	4.04866e-05	0.0033762	0.000641383	0.0196298
Genome integrity	VE821	0.717345	5.44217e-05	0.0033762	0.000654326	0.0196298
Hormone-related	GDC0810	0.714813	5.94671e-05	0.0033762	0.00354251	0.037509
Cell cycle	Wee1 Inhibitor	0.708047	7.50266e-05	0.0033762	0.00194386	0.037509
Genome integrity	Talazoparib	0.691133	0.000130564	0.00391691	0.00169106	0.037509
DNA replication	Epirubicin	0.692497	0.00012503	0.00391691	0.00518098	0.045749
p53 pathway	MIRA-1	0.676804	0.000203057	0.00479142	0.0050704	0.045749
DNA replication	Cyclophosphamide	0.675212	0.000212952	0.00479142	0.0117705	0.0530255
Cell cycle	MK-1775	0.663986	0.000295545	0.0053198	3.79394e-05	0.0068291
Mitosis	Paclitaxel	0.664958	0.000287431	0.0053198	0.00335154	0.037509
DNA replication	Carmustine	0.691186	0.000367897	0.00602013	0.00422964	0.0422964
Mitosis	Vinblastine	0.644442	0.000506957	0.00608348	0.00300262	0.037509
Unclassified	Zoledronate	0.680154	0.000496165	0.00608348	0.00624315	0.045749
Genome integrity	Olaparib	0.646617	0.000478285	0.00608348	0.00919506	0.0486797
Genome integrity	Telomerase Inhibitor IX	0.649807	0.000438795	0.00608348	0.016578	0.0621675
Chromatin other	I-BRD9	0.629008	0.000756757	0.00851351	0.0137973	0.0564473
Protein stability and degradation	Luminespib	0.614996	0.000827572	0.00876253	0.0101769	0.0519353
Metabolism	AGI-5198	0.616276	0.00103687	0.0103687	0.000361737	0.0178751
Hormone-related	Tamoxifen	0.607033	0.00129248	0.0110993	0.0081564	0.0473597
Other	Pevonedistat	0.607409	0.00128112	0.0110993	0.0103873	0.0519353
Other	Dactinomycin	0.606953	0.00129492	0.0110993	0.0161848	0.0619844
DNA replication	Pyridostatin	0.601262	0.00147814	0.011288	0.000179623	0.0161661
Other, kinases	AZD5363	0.600478	0.00150506	0.011288	0.0174046	0.0623552
Other	LY2109761	0.635218	0.00149107	0.011288	0.0288474	0.088009
Other, kinases	Ruxolitinib	0.64353	0.00164681	0.0113666	0.00333173	0.037509
Chromatin histone methylation	GSK591	0.595001	0.00170499	0.0113666	0.012007	0.0530255
PI3K/MTOR signaling	AT13148	0.598302	0.00158193	0.0113666	0.0153945	0.0602395
Genome integrity	BIBR-1532	0.584355	0.00215941	0.0138819	0.0388155	0.0989637
Protein stability and degradation	P22077	0.579495	0.002399	0.014394	0.00249192	0.037509
Genome integrity	AZD6738	0.58076	0.00233455	0.014394	0.00762483	0.045749
DNA replication	Cisplatin	0.577889	0.00248296	0.0144172	0.0371201	0.0985992
Mitosis	Docetaxel	0.565589	0.00321347	0.0180757	0.0342122	0.0967349
Other, kinases	Sorafenib	0.561966	0.00346068	0.0183212	0.00860283	0.0483909
Other	YK-4-279	0.563009	0.00338793	0.0183212	0.0106756	0.0519353
Other	5-Fluorouracil	0.547113	0.00382177	0.0196548	0.00659349	0.045749
PI3K/MTOR signaling	Rapamycin	0.549404	0.0044463	0.0200692	0.000397225	0.0178751
DNA replication	Irinotecan	0.539557	0.00444502	0.0200692	0.007329	0.045749
Mitosis	Vinorelbine	0.551956	0.00422885	0.0200692	0.0137982	0.0564473
Hormone-related	Fulvestrant	0.553676	0.00408746	0.0200692	0.0372486	0.0985992
Other, kinases	GSK2578215A	0.549249	0.00445981	0.0200692	0.110244	0.211106
ERK MAPK signaling	PLX-4720	0.558205	0.00458687	0.0201375	0.00689418	0.045749
WNT signaling	IWP-2	0.588659	0.00499553	0.0214094	0.00725255	0.045749
Mitosis	Vincristine	0.566422	0.00599089	0.0250781	0.0181346	0.0623552
Cytoskeleton	BDP-00009066	0.526004	0.00691849	0.0283029	0.0577616	0.131609
Apoptosis regulation	MIM1	0.523219	0.00727762	0.0291105	0.00902987	0.0486797
PI3K/MTOR signaling	Ipatasertib	0.519009	0.00784976	0.0300629	0.0183601	0.0623552
DNA replication	Camptothecin	0.509478	0.00784908	0.0300629	0.0340721	0.0967349
Apoptosis regulation	Sabutoclax	0.548171	0.00825888	0.0309708	0.159832	0.28485
RTK signaling	Savolitinib	0.513918	0.00859145	0.0315604	0.0190917	0.0636391
Metabolism	GSK2606414	0.544275	0.00882486	0.0315828	0.00250393	0.037509
Cell cycle	MK-8776	0.511597	0.00894846	0.0315828	0.0323995	0.0956051
PI3K/MTOR signaling	LJI308	0.509415	0.00929522	0.0321758	0.00328906	0.037509
Other	Cytarabine	0.507279	0.00964549	0.0327583	0.0927024	0.185405
Cell cycle	AZD7762	0.502165	0.0105288	0.0350959	0.0116623	0.0530255
Apoptosis regulation	Sepantronium bromide	0.497617	0.0113698	0.0359046	0.00570924	0.045749
PI3K/MTOR signaling	Uprosertib	0.507969	0.0112709	0.0359046	0.0147662	0.0590648
Mitosis	Alisertib	0.542194	0.0111121	0.0359046	0.02414	0.0775927
RTK signaling	PD173074	0.492158	0.0124519	0.0386439	0.0201376	0.0659048
p53 pathway	Nutlin-3a (-)	0.489433	0.0130229	0.0397309	0.267696	0.391575
PI3K/MTOR signaling	Dactolisib	0.486811	0.0135927	0.0402325	0.00535874	0.045749
DNA replication	Oxaliplatin	0.47748	0.0136344	0.0402325	0.0487916	0.120166
Chromatin histone methylation	EPZ004777	0.475336	0.014123	0.0410022	0.0029583	0.037509
PI3K/MTOR signaling	Buparlisib	0.470464	0.0176259	0.0503598	0.0815227	0.17174
IGF1R signaling	GSK1904529A	0.459387	0.0182298	0.0512712	0.012183	0.0530255
DNA replication	Nelarabine	0.492256	0.0199528	0.0552539	0.102149	0.199238
Unclassified	Podophyllotoxin bromide	0.487917	0.0212436	0.0579371	0.0857685	0.174276
RTK signaling	Cediranib	0.451626	0.0234349	0.0629595	0.0267334	0.0844213
RTK signaling	AZD4547	0.450174	0.0239402	0.0633711	0.0343946	0.0967349
Other, kinases	AZD1208	0.486344	0.0253815	0.0652667	0.0516891	0.122421
DNA replication	Teniposide	0.476284	0.0250373	0.0652667	0.170336	0.297675
WNT signaling	MN-64	0.471217	0.0268501	0.0680707	0.0654803	0.145512
PI3K/MTOR signaling	MK-2206	0.43812	0.0284846	0.0712116	0.0494017	0.120166
Other	Dactinomycin	0.462258	0.0303096	0.073726	0.102939	0.199238
Cell cycle	Dinaciclib	0.462669	0.0301436	0.073726	0.126331	0.232037
Genome integrity	Niraparib	0.472002	0.0307463	0.0737912	0.00753793	0.045749
PI3K/MTOR signaling	GNE-317	0.435725	0.0333105	0.0788933	0.115955	0.217415
Apoptosis regulation	LCL161	0.462191	0.034904	0.0795281	0.029388	0.088164
DNA replication	Temozolomide	0.424573	0.0343923	0.0795281	0.335099	0.443514
Other	BPD-00008900	0.423892	0.0347134	0.0795281	0.347336	0.453047
Protein stability and degradation	Bortezomib	0.422223	0.03551	0.0798975	0.00688997	0.045749
DNA replication	Gemcitabine	0.419242	0.0369693	0.082154	0.094293	0.186514
ERK MAPK signaling	Dabrafenib	0.426519	0.0376693	0.0826888	0.15235	0.274231
PI3K/MTOR signaling	Afuresertib	0.406794	0.0435837	0.0934462	0.0383425	0.0989637
PI3K/MTOR signaling	AMG-319	0.406751	0.0436082	0.0934462	0.071343	0.15472
ABL signaling	Nilotinib	0.405477	0.044335	0.0938858	0.0669418	0.146945
Chromatin histone acetylation	PCI-34051	0.429491	0.0460647	0.0964144	0.0550177	0.127872
WNT signaling	LGK974	0.390774	0.0483981	0.100134	0.0357849	0.0975952
Protein stability and degradation	MG-132	0.395247	0.0505212	0.103339	0.163116	0.287852
RTK signaling	Foretinib	0.393781	0.0514607	0.104078	0.0179621	0.0623552
Unclassified	Elephantin	0.416844	0.0536138	0.107228	0.186713	0.322085
Unclassified	Acetalax	0.414656	0.0550116	0.108814	0.0390357	0.0989637
ERK MAPK signaling	Selumetinib	-0.414779	0.0615393	0.120403	0.654334	0.7384
RTK signaling	Staurosporine	0.377895	0.0625344	0.121034	0.202329	0.334121
WNT signaling	AZ6102	0.374849	0.0648532	0.124152	0.215922	0.347018
Apoptosis regulation	AZD5991	0.409137	0.0655247	0.124152	0.258002	0.391575
PI3K/MTOR signaling	CZC24832	0.393345	0.070131	0.131195	0.0511686	0.122421
Chromatin histone methylation	GSK343	0.392614	0.0706996	0.131195	0.0861699	0.174276
Chromatin other	PFI3	0.382237	0.0791621	0.1454	0.0171576	0.0623552
DNA replication	Leflunomide	0.389111	0.0812618	0.147749	0.13534	0.246073
Unclassified	Sinularin	0.377978	0.0828467	0.149124	0.0737344	0.158002
Chromatin histone acetylation	Vorinostat	0.350994	0.0853698	0.152144	0.063375	0.142594
Unclassified	Gallibiscoquinazole	0.364198	0.0956489	0.168792	0.380613	0.479093
DNA replication	Mitoxantrone	0.356329	0.103585	0.181022	0.5074	0.60888
DNA replication	Topotecan	0.351285	0.10892	0.188515	0.596905	0.692344
Apoptosis regulation	Venetoclax	0.325522	0.112313	0.189595	0.0412589	0.103147
Hormone-related	Fulvestrant	0.348578	0.111864	0.189595	0.289655	0.410538
PI3K/MTOR signaling	AZD2014	0.356473	0.112704	0.189595	0.289657	0.410538
Cell cycle	AZD5438	0.35128	0.11842	0.195555	0.294222	0.41375
ERK MAPK signaling	ERK_6604	-0.352228	0.117361	0.195555	0.3682	0.470048
PI3K/MTOR signaling	AZD8186	0.318979	0.120146	0.196602	0.506612	0.60888
Genome integrity	VE-822	0.339875	0.121721	0.197386	0.267593	0.391575
DNA replication	Oxaliplatin	0.336972	0.125145	0.201126	0.403136	0.50392
Protein stability and degradation	ML323	0.334146	0.128543	0.204759	0.111779	0.211792
Other	BMS-345541	0.337533	0.134556	0.211614	0.200519	0.334121
Chromatin histone acetylation	OF-1	0.328763	0.135198	0.211614	0.263668	0.391575
Other	VSP34_8731	0.334877	0.137845	0.213897	0.215815	0.347018
Apoptosis regulation	AZD5582	0.324357	0.140826	0.216655	0.0123726	0.0530255
Other	IAP_5620	0.327696	0.14702	0.220531	0.0554113	0.127872
IGF1R signaling	NVP-ADW742	0.299279	0.14613	0.220531	0.267495	0.391575
Other, kinases	JAK1_8709	0.328292	0.146243	0.220531	0.358253	0.463925
Other, kinases	ULK1_4989	0.319496	0.158013	0.231238	0.00260586	0.037509
EGFR signaling	Lapatinib	0.291709	0.157108	0.231238	0.189933	0.322528
Cell cycle	Palbociclib	0.291314	0.157696	0.231238	0.263438	0.391575
Apoptosis regulation	UMI-77	0.289452	0.160492	0.232972	0.118926	0.220688
PI3K/MTOR signaling	Pictilisib	0.279806	0.17553	0.252764	0.607782	0.69682
WNT signaling	Wnt-C59	0.298583	0.177092	0.252989	0.0353433	0.0975952
Other, kinases	JAK_8517	0.299646	0.186958	0.26498	0.629276	0.716896
Cell cycle	CDK9_5576	0.29758	0.190163	0.267417	0.311423	0.421475
EGFR signaling	AZD3759	0.261864	0.206053	0.287515	0.305439	0.421475
Genome integrity	Mirin	0.284191	0.211841	0.293319	0.0283924	0.088009
EGFR signaling	Osimertinib	0.253852	0.220779	0.30336	0.206284	0.337555
Mitosis	Docetaxel	0.266447	0.230677	0.31456	0.270295	0.391575
IGF1R signaling	Linsitinib	0.240116	0.237394	0.321285	0.977848	0.984665
RTK signaling	Crizotinib	0.267012	0.241971	0.325036	0.0830077	0.17174
Other, kinases	WZ4003	0.257036	0.248186	0.330915	0.195387	0.328689
p53 pathway	PRIMA-1MET	0.256081	0.262516	0.347447	0.251721	0.391575
PI3K/MTOR signaling	Uprosertib	0.251126	0.272182	0.357612	0.0822167	0.17174
Chromatin other	I-BET-762	-0.238819	0.284458	0.371032	0.946562	0.973607
Cell cycle	CDK9_5038	0.236198	0.302636	0.391903	0.319124	0.428674
Apoptosis regulation	Obatoclax Mesylate	0.224451	0.328007	0.421724	0.860637	0.911262
Cytoskeleton	PAK_5339	0.216831	0.34512	0.440578	0.309059	0.421475
WNT signaling	WIKI4	0.194882	0.350553	0.441196	0.330647	0.440862
Other, kinases	PRT062607	0.207283	0.354655	0.441196	0.480573	0.58448
Other	Eg5_9814	0.212356	0.355408	0.441196	0.664093	0.742464
Other, kinases	Dasatinib	0.193699	0.353543	0.441196	0.979195	0.984665
ERK MAPK signaling	VX-11e	0.187317	0.369928	0.456076	0.297399	0.414976
Other, kinases	Entospletinib	0.198067	0.376918	0.461442	0.224734	0.354842
EGFR signaling	Erlotinib	0.1837	0.379408	0.461442	0.271927	0.391575
Unclassified	Dihydrorotenone	0.190579	0.39558	0.474696	0.259299	0.391575
IGF1R signaling	IGF1R_3801	0.195721	0.395184	0.474696	0.421731	0.523528
Chromatin other	AZD5153	-0.18388	0.424937	0.506548	0.964858	0.981211
Metabolism	AGI-6780	0.174185	0.438182	0.5189	0.187883	0.322085
Chromatin other	OTX015	-0.172041	0.443929	0.521901	0.549932	0.646979
Apoptosis regulation	WEHI-539	-0.159432	0.446515	0.521901	0.868535	0.914248
IGF1R signaling	BMS-536924	0.151189	0.470661	0.546574	0.461951	0.565655
ERK MAPK signaling	KRAS (G12C) Inhibitor-12	0.159118	0.479386	0.553137	0.220417	0.351106
EGFR signaling	Gefitinib	0.145526	0.487628	0.559064	0.377935	0.479073
PI3K/MTOR signaling	Alpelisib	0.140707	0.492962	0.561603	0.309409	0.421475
Other	Picolinici-acid	0.150341	0.504253	0.561898	0.260907	0.391575
PI3K/MTOR signaling	Taselisib	0.136627	0.505708	0.561898	0.600032	0.692344
ERK MAPK signaling	Ulixertinib	0.141329	0.500398	0.561898	0.71526	0.789649
RTK signaling	AZD1332	0.155853	0.499919	0.561898	0.930437	0.968084
Apoptosis regulation	Navitoclax	-0.133966	0.523198	0.577764	0.729092	0.795373
ERK MAPK signaling	Ulixertinib	0.128121	0.541641	0.594484	0.342154	0.449545
ERK MAPK signaling	Trametinib	-0.10679	0.611403	0.666985	0.87753	0.918346
Other	TAF1_5496	0.111581	0.630141	0.683285	0.780554	0.836308
ERK MAPK signaling	PD0325901	-0.0944196	0.64638	0.696697	0.752276	0.810836
Other, kinases	Ibrutinib	0.0960421	0.670715	0.718623	0.534989	0.63354
WNT signaling	XAV939	-0.0882621	0.703615	0.749413	0.719458	0.789649
EGFR signaling	Afatinib	0.070062	0.733784	0.772404	0.520305	0.620231
ERK MAPK signaling	ERK_2440	-0.0794407	0.73213	0.772404	0.952574	0.974223
Other, kinases	IRAK4_4710	0.0689961	0.766334	0.801978	0.989088	0.989088
Chromatin histone acetylation	Entinostat	0.0547713	0.808714	0.841436	0.747123	0.810133
Unclassified	Fludarabine	0.0510381	0.821542	0.849871	0.69369	0.770766
Chromatin other	RVX-208	0.0450016	0.842376	0.866444	0.807049	0.859579
Apoptosis regulation	ABT737	-0.0144905	0.945191	0.966673	0.59496	0.692344
ERK MAPK signaling	SCH772984	0.0127004	0.9509	0.967017	0.368204	0.470048
Metabolism	Daporinad	0.017947	0.958231	0.968998	0.456684	0.563036
Other, kinases	AZ960	0.0043329	0.985128	0.990571	0.656355	0.7384
EGFR signaling	Sapitinib	0.00243753	0.990571	0.990571	0.94428	0.973607
